# Supplementary material for: Study on the Changes in Immobilized Petroleum–Degrading Bacteria Beads in a Continuous Bioreactor Related to Physicochemical Performance, Degradation Ability, and Microbial Community
Source: Int J Environ Res Public Health. 2022 Sep 9;19(18):11348. doi: 10.3390/ijerph191811348 (PMC9517540; doi:10.3390/ijerph191811348)
Supplement: Supplementary file 1 [file ijerph-19-11348-s001.zip]

Archive with 1 entries (1 files):
- ijerph-1870783-supplementary.pdf
